# Supplementary material for: Multi-Omics Analysis Identifies SlLhcb13 as a Key Regulator of Tomato Resistance to Botrytis cinerea
Source: Plants (Basel). 2026 Apr 29;15(9):1360. doi: 10.3390/plants15091360 (PMC13165056; doi:10.3390/plants15091360)
Supplement: Supplementary file 1 [file plants-15-01360-s001.zip]

Archive with 1 entries (1 files):
- plants-4261806-supplementary.pdf
